# Supplementary material for: Evaluating the Phylogenetic Status of the Extinct Japanese Otter on the Basis of Mitochondrial Genome Analysis
Source: PLoS One. 2016 Mar 3;11(3):e0149341. doi: 10.1371/journal.pone.0149341 (PMC4777564; doi:10.1371/journal.pone.0149341)
Supplement: S1 Table — Asterisks (*) indicate use of nested PCR product sequencing. (XLSX) [file pone.0149341.s011.xlsx]

## Sheet: Sheet1
	Inner primers				Outer primers
	forward 5'-3'	reverse 5'-3'	length in bp	Set 1	forward 5'-3'	reverse 5'-3'	length in bp
Fragment 1	IL1-11-20*	IH1-12-20*	527		OL1-12-20	OH1-11-20	539
	GGTCCTGGCCTTGCTATTAG	GCACCGCCAAGTCCTTTGAG			AGGTTTGGTCCTGGCCTTGC	TGTAAAGCACCGCCAAGTCC
Fragment 3	IL3-10-19*	IH3-10-20*	460		OL3-10-20	OH3-10-19	468
	GAGCTTAATTGAATGGGGCC	GGGGGTTTTAGCTTAAGGTC			GAGCTTAATTGAATGGGGCC	TGGTTTCGGGGGTTTTAGC
Fragment 5	IL5-9-18*	IH5-10-20*	532		OL5-9-20	OH5-10-20	536
	GCGAAAACCATAGTAGGC	CGGGAAGGTCAATTTCACTG			GGGTACAACCTTACTTAGAG	CACGGGAAGGTCAATTTCAC
Fragment 7	IL7-11-20	IH7-12-20	535		OL7-10-19	OH7-11-20	540
	CGCTAGGGATAACAGCGCAA	CGATTGGTTGTAGGAGGCCG			TACGCTAGGGATAACAGCG	CTGCGATTGGTTGTAGGAGG
Fragment 9	IL9-10-20	IH9-10-20	530		OL9-11-20	OH9-10-19	539
	CGTAGCCCAAACAATCTCCT	CTGTTATGATGGGCAAGGCT			GAGCGGTAGCCCAAACAATC	GCTTGCTGTTATGATGGGC
Fragment 11	IL11-9-19	IH11-10-19	509		OL11-12-20	OH11-10-21	526
	CCTCACCACCATTATAACC	AGTTGAGTTTGGTTGAGGCC			TCAAACCGCTCGTCCTCACC	CGTAGTTGAGTTTGGTTGAGG
Fragment 13	IL13-11-20	IH13-11-20	510		OL13-10-20	OH13-11-20	512
	CCCCTCTCAGGATTTATCCC	GCGGCGGGAGAAGTAGATTG			CTCCCGTCTCAGGATTTATC	GCGGCGGGAGAAGTAGATTG
Fragment 15	IL15-10-20	IH15-9-18	509		OL15-9-18	OH15-10-20	523
	CTTCTATTCGGTGCATGAGC	AGGACGGATCATACGAAC			CGTTCTATTCGGTGCATG	TACGGCTGTAATTAGGACGG
Fragment 17	IL17-9-18	IH17-12-20	482		OL17-10-18	OH17-12-20	517
	TCTATCGGTTTCCTAGGC	CGTCGAGGCATACCCGATAG			ATGGGAATAGTGTGGGCG	AGTCGGAATAGCGTCGAGGC
Fragment 19	IL19-10-20	IH19-10-20	532		OL19-10-19	OH19-11-20	541
	CAAGCCAATGCCATAACCAC	CCACTCGGTTGTCTACTTCT			TCGGTTTCAAGCCAATGCC	GCACCACTCGGTTGTCTACT
Fragment 21	IL21-10-19	IH21-10-18	464		OL21-11-20	OH21-10-20	475
	GTGCGCCTATCATAGTTCG	TGGTTGTGGATGGCTAGC			CTCGAACTAGTGCGCCTATC	TTTGGTTGTGGATGGCTAGC
Fragment 23	IL23-10-20	IH23-12-20	519		OL23-10-20	OH23-12-20	527
	TTCTTACGACAAGGGACACC	TAGGAGTGTGGTGGCCTTGG			CACTTCTTACGACAAGGGAC	AACGGTAGGAGTGTGGTGGC
Fragment 25	IL25-10-20*	IH25-12-20	472		OL25-11-20	OH25-10-19	480
	GGACCGCAAACACATACTTC	GCTGGGGGAGTCAGAATGCG			AGGGGACCGCAAACACATAC	GTTTAGCTGGGGGAGTCAG
Fragment 27	IL27-10-20*	IH27-9-19*	497		OL27-10-20	OH27-9-19	503
	CTTCTACCACTACCATGAGC	GCATTGCAGTAGGTTCAAG			CGCATTACTTCTACCACTACC	GCATTGCAGTAGGTTCAAG
Fragment 29	IL29-9-18*	IH29-10-20*	472		OL29-11-20	OH29-11-20	482
	GAAACCCTCAGCCGAAAA	TTATTCCGTATCCGCCTAGC			TCGAAAGAAACCCTCAGCCG	CGCATTATTCCGTATCCGCC
Fragment 31	IL31-12-20*	IH31-10-20*	528		OL31-11-19	OH31-11-20	532
	CCACGGCCTAACATCATCCC	GCACGAGTTAGCAGTTCTTG			CCCACGGCCTAACATCATC	GGAGCACGAGTTAGCAGTTC
Fragment 33	IL33-10-21*	IH33-12-20*	509		OL33-9-20	OH33-12-20	508
	CTCTATTGAGGCCAAGATACG	GACTTTCCGGTGGCTGCTAG			CTCTATTGAGGCCAAGATACG	GACTTTCCGGTGGCTGCTAG
Fragment 35	IL35-10-20*	IH35-10-20*	511		OL35-10-20	OH35-10-19	516
	TACTTGAAGCCAACTGGGAC	GGTGGGTGTAATGTTGTAGG			TCTACTTGAAGCCAACTGGG	GGTGGTGGGTGTAATGTTG
Fragment 37	IL37-10-20*	IH37-10-20*	477		OL37-10-20	OH37-9-18	478
	CTACCAAAGTCCGTCTGCC	CTTAGGAGGCATGTTGGTTG			CTACCAAAGTCCGTCTGCC	ACTTAGGAGGCATGTTGG
Fragment 39	IL39-12-20*	IH39-10-20*	545		OL39-12-20	OH39-10-20	545
	CGCGCCGTAGATAGGAGAAG	ATGCTGTTGCTATGGTTGCG			CGCGCCGTAGATAGGAGAAG	ATGCTGTTGCTATGGTTGCG
Fragment 41	IL41-10-19*	IH41-11-20*	445		OL41-10-22	OH41-12-20	457
	CCACGTGCTATTTCTCCAC	TACTGGTTGACCGCCGATTC			CAATCCACGTGCTATTTCTCC	GTTCTACTGGTTGACCGCCG
Fragment 43	IL43-12-20*	IH43-10-20*	455		OL43-12-20	OH43-9-19	462
	CCACCATCAGGACCCAAAGC	CCAAATGCATGACACCACAG			AAAGCCGCACCATCAGGACC	ACCAAATGCATGACACCAC
Fragment 45	IL45-12-20*	IH45-11-19*	408		OL45-10-20	OH45-9-18	511
	CACACATAGATCCACCCCGG	GAGATTAGCATGCGTGGCG			TACACACATAGATCCACCCC	TGAGATTAGCATGCGTGG
	Inner primers				Outer primers
	forward 5'-3'	reverse 5'-3'	length in bp	Set 2	forward 5'-3'	reverse 5'-3'	length in bp
Fragment 2	IL2-11-20	IH2-10-20	531		OL2-10-20	OH2-11-20	513
	CCGACAACACGATAGGTGAG	CGACTTATCTCCTCTTGC			ATCCGACAACACGATAGGTG	CGACTTATCTCCTCTTGC
Fragment 4	IL4-11-20	IH4-9-18	493		OL4-11-20	OH4-9-19	505
	GAGAGAGTACGGCAAGGGAA	GCCCGGTAGTATATTAGG			TAGAGAGAGTACGGCAAGGG	GAATAGATTAGCCCGGTAG
Fragment 6	IL6-11-20*	IH6-10-20	526		OL6-11-20	OH6-10-20	531
	CAGTGACGCTAGTTCAACGG	GAACTCAGATCACGTAGGAC			GCCGAGTGACGCTAGTTCAA	CTGAACTCAGATCACGTAGG
Fragment 8	IL8-11-20*	IH-8-9-18*	512		OL8-9-20	OH-8-9-19	532
	ATCGTACGAATCCTGCTGGC	GGTCATGTGGGTAGGATT			CAGTAATCGTACGAATCCTG	CATATTATAGCCAGGGGTC
Fragment 10	IL10-10-19*	IH10-11-20*	520		OL10-10-19	OH10-11-20	522
	GAATCCGAGCATCATACCC	TGATGCTTCCATGGCTCGTG			GAATCCGAGCATCATACCC	GTTGATGCTTCCATGGCTCG
Fragment 12	IL12-12-20*	IH12-10-20*	516		OL12-11-20	OH12-10-20	523
	AATCGCCCCCCTCTGCATTC	GAGGGGAATATGGTTAGTGC			AAAAAATCGCCCCCCTCTGC	GTTGAGGGGAATATGGTTAG
Fragment 14	IL14-10-20*	IH14-11-20*	513		OL14-10-20	OH14-11-20	523
	ACTCCTGACCCTACTGTAAG	GCATGGGCGGTGACAATAAC			CTTAACTCCTGACCCTACTG	ACAAATGCATGGGCGGTGAC
Fragment 16	IL16-10-19*	IH16-10-18*	511		OL16-10-19	OH16-11-19	521
	CCTTTTCCGTGCACTTAGG	CCCGTGGGAATAGCAATG			GACAACCTTTTCCGTGCAC	TAACCCCCGTGGGAATAGC
Fragment 18	IL18-12-24*	IH18-12-20*	521		OL18-12-24	OH18-12-21	526
	CCACTGATTTCCACTATTCACGGG	TTGGAGAGGGTACGCCATGG			CCACTGATTTCCACTATTCACGGG	CCTATTTGGAGAGGGTACGCC
Fragment 20	IL20-11-21*	IH20-10-20*	476		OL20-11-21	OH20-10-20	477
	GGGGATCAATGGTACTGAAGC	TTGAGGTGTCTAGTTGTGGC			GGGGATCAATGGTACTGAAGC	GTTGAGGTGTCTAGTTGTGG
Fragment 22	IL22-9-18*	IH22-12-20*	464		OL22-9-18	OH22-10-20	467
	CCGAGTATCATGTTTCCC	AAAGCCAGGGTAGCTCCTCC			CCGAGTATCATGTTTCCC	ATTAAAGCCAGGGTAGCTCC
Fragment 24	IL24-11-20*	IH24-10-18*	514		OL24-11-20	OH24-12-20	521
	CGCCCTCCTCATAACATCAG	CGTAAATCCCGTCGGAGA			TCGGCCCTCCTCATAACATC	GTGGAGCCGTAAATCCCGTCG
Fragment 26	IL26-10-20	IH26-10-20*	456		OL26-11-22	OH26-10-19	460
	AGACGTCGTATGACTGTTCC	TTCTAAGCCCTCTTCGGTTC			GTAGACGTCGTATGACTGTTCC	CATTCTAAGCCCTCTTCGG
Fragment 28	IL28-11-20	IH28-11-20	509		OL28-11-20	OH28-11-20	516
	CAGTATAGCCCGCATTGTCC	GTTGGCATGAGTGTGGCTTC			AGCCAGTATAGCCCGCATTG	AGTGTTGGCATGAGTGTGGC
Fragment 30	IL30-10-19	IH30-10-20	472		OL30-9-18	OH30-10-20	476
	GCCACTATACGGTCTTCAG	TAGGCTGGCGAGTAATCATC			TGCCACTATACGGTCTTC	AGTTAGGCTGGCGAGTAATC
Fragment 32	IL32-9-18	IH32-10-20	520		OL32-9-21	OH32-10-20	529
	ATGATCCTAGGCGCTATC	GGACCATGTAACGAATAGCG			ACCCCAAAATGATCCTAGGC	GGACCATGTAACGAATAGCG
Fragment 34	IL34-11-20	IH34-10-20	512		OL34-10-20	OH34-10-20	517
	CGTAGCCATAGGCTGATTCC	GTTCGTCATTTAGGCTGTGG			TTCATCGTAGCCATAGGCTG	GTTCGTCATTTAGGCTGTGG
Fragment 36	IL36-11-20	IH36-10-19	499		OL36-12-20	OH36-10-19	504
	AACCCCGCTTCAACCCTATG	AGTAAACTGAGGGCTAGGG			AGGAGAACCCCGCTTCAACC	AGTAAACTGAGGGCTAGGG
Fragment 38	IL38-11-23	IH38-10-20	444		OL38-11-23	OH38-10-20	445
	CCTCAACCTCAATATCATCAGCC	GCTAATGGGTGAGTTTTGCG			CCTCAACCTCAATATCATCAGCC	GGCTAATGGGTGAGTTTTGC
Fragment 40	IL40-9-18	IH40-11-20	445		OL40-12-24	OH40-9-18	455
	TCTTCATCTGGCTGTTCC	ATTAGGGCTAGGAGTAGGGC			GCCTCCATATTCTTCATCTGGCTG	GTATTAGGGCTAGGAGTAGG
Fragment 42	IL42-9-19	IH42-11-20	440		OL42-9-20	OH42-12-20	447
	GGCGCTAGTCCTATCTATCC	GTGCGCGGAATACATACTGG			GTATTGGCGCTAGTCCTATC	GCGGTGCGCGGAATACATAC
Fragment 44	IL44-10-20	IH44-11-19	420		OL44-10-20	OH44-11-19	538
	TCTGGTTCTTACTTCAGGGC	CGTGGGTGTGCGTGTATAC			GGCATCTGGTTCTTACTTCAG	TGCGTACGTGGGTGTGCGTG
Fragment 46	IL46-9-18	IH46-9-18	454		OL46-11-20	OH46-12-19	481
	CCCCCGTAACTTCAAAAG	GAGCAAGGCGTTATAAGC			AATCAAAGCCCCCTTACGCC	GGTGTGGTTGAGCAAGGCG
