# Supplementary material for: Evaluating the Phylogenetic Status of the Extinct Japanese Otter on the Basis of Mitochondrial Genome Analysis
Source: PLoS One. 2016 Mar 3;11(3):e0149341. doi: 10.1371/journal.pone.0149341 (PMC4777564; doi:10.1371/journal.pone.0149341)
Supplement: S2 Table — Asterisks (*) indicate the use of long range PCR. (XLSX) [file pone.0149341.s012.xlsx]

## Sheet: Sheet1
Primer set	Primer name	Sequence 5′-3′
L1*	D7808-Lys-f	CTCTCCTCAATGACATGCCACAACTAGATAC
	D3739-Ile-r	TACTCTATCAAAGTAACTCTTTTGTCAGAC
L2*	D14598-CytB-f	GCATTCATAGGTTACGTTTTACCATGAGGA
	D11755-Leu-r	GCACCAATTTTTTGGTTCCTAAGACCAATGG
L1-N1	L15870-loop-Must	CTAATCAGCCCATGATCACA
	H2705-L-Must	GCAATTACTGGGCTCTGCCA
L1-N2	L13618-ND6-Must	TTCCACGAGTAACCTCCAT
	H491-12S-Must	GGTATCTAATCCCAGTTTGG
L1-N3	L11154-ND4-Must	GGAGCAACAGCCCTAATA
	H15416-T-Must	CTTCCTTGAGTCTTAGGGAG
L1-N4	L8652-ATP6-Must	GACAACACTTAATGACCCACCA
	H12178-ND5-Must	GGGTCTGAGTGTATATATCA
L2-N1	L6792-coI-Must	TGAGAAGCCTTCGCATCCAAA
	H9888-R-Must	ATCTAATGAGTCGAAATCAT
L2-N2	L3924-M-Must	TATCCCCTTCCCGTACTAAT
	H7725-coII-Must	TATAGCATTGAGGCGGATCATTT
L2-N3	L1345-16S-Must	CCCGAAACCAGACGAGCTAC
	H5012-W-Must	CTTACTTAGGGCTTTGAAGG
