# Supplementary material for: Evaluating the Phylogenetic Status of the Extinct Japanese Otter on the Basis of Mitochondrial Genome Analysis
Source: PLoS One. 2016 Mar 3;11(3):e0149341. doi: 10.1371/journal.pone.0149341 (PMC4777564; doi:10.1371/journal.pone.0149341)
Supplement: S3 Table — (XLSX) [file pone.0149341.s013.xlsx]

## Sheet: Sheet1
Species name	Common name	ND5	cytb	mtGenome
Lutra lutra	Eurasian otter	EF472377	AF057124	FJ236015
Lutra sumatrana	Hairy-nosed otter	EF472380	EF472347	-
Aonyx cinerea	Oriental small-clawed otter	EF472372	AF057119	-
Lutrogale perspicillata	Smooth-coated otter	EF472381	EF472348	-
Aonyx capensis	Cape clawless otter	EF472371	AF057118	-
Hydrictis maculicollis	Spotted-necked otter	EF472378	AF057125	-
Enhydra lutris	Sea otter	EF472373	AF057120	NC_009692
Lontra canadensis	North American river otter	EF472374	AF057121	-
Lontra felina	Marine otter	EF472375	AF057122	-
Lontra longicaudis	Neotropical river otter	EF472376	AF057123	-
Pteronura brasiliensis	Giant otter	EF472379	AF057126	-
