# Supplementary material for: Evaluating the Phylogenetic Status of the Extinct Japanese Otter on the Basis of Mitochondrial Genome Analysis
Source: PLoS One. 2016 Mar 3;11(3):e0149341. doi: 10.1371/journal.pone.0149341 (PMC4777564; doi:10.1371/journal.pone.0149341)
Supplement: S4 Table — (XLSX) [file pone.0149341.s014.xlsx]

## Sheet: Sheet1
Order	Family	Species name	Accession number	Remarks
Carnivora	Mustelidae	Lutra lutra	FJ236015	complete mitochondrial genome
		Enhydra lutris	AB291077	complete mitochondrial genome
		Lontra canadensis	AH014077, AF057121	12 mitochondrial protein-coding genes
		Lutra sumatrana	EF472347	cytochrome b
		Hydrictis maculicollis	AF057125	cytochrome b
		Aonyx cinerea	AF057119	cytochrome b
		Aonyx capensis	AF057118	cytochrome b
		Lutrogale perspicillata	EF472348	cytochrome b
		Lontra felina	AF057122	cytochrome b
		Lontra longicaudis	AF057123	cytochrome b
		Pteronura brasiliensis	AF057126	cytochrome b
		Mustela frenata	HM106321	complete mitochondrial genome
		Mustela kathiah	HM106320	complete mitochondrial genome
		Mustela nivalis	HM106319	complete mitochondrial genome
		Mustela sibirica	HM106317	complete mitochondrial genome
		Neovison vison	HM106322	complete mitochondrial genome
		Martes americana	HM106324	complete mitochondrial genome
		Martes flavigula	HM106326	complete mitochondrial genome
		Martes foina	HM106325	complete mitochondrial genome
		Martes melampus	NC 009678	complete mitochondrial genome
		Martes pennanti	HQ705180	complete mitochondrial genome
		Martes zibellina	NC 011579	complete mitochondrial genome
		Gulo gulo	NC 009685	complete mitochondrial genome
		Melogale moschata	HM106328	complete mitochondrial genome
		Meles meles	NC 011125	complete mitochondrial genome
		Meles anakuma	NC 009677	complete mitochondrial genome
		Arctonyx collaris	HM106329	complete mitochondrial genome
		Taxidea taxus	HM106330	complete mitochondrial genome
	Procynidae	Procyon lotor	NC 009126	complete mitochondrial genome
		Nasua nasua	HM106331	complete mitochondrial genome
	Mephitidae	Mephitis mephitis	HM106332	complete mitochondrial genome
		Spilogale putorius	NC 010497	complete mitochondrial genome
	Ailuridae	Ailurus fulgens styani	NC 009691	complete mitochondrial genome
	Odobenidae	Odobenus rosmarus rosmarus	NC 004029	complete mitochondrial genome
	Otariidae	Arctocephalus forsteri	NC 004023	complete mitochondrial genome
		Arctocephalus pusillus	NC 008417	complete mitochondrial genome
		Arctocephalus townsendi	NC 008420	complete mitochondrial genome
		Callorhinus ursinus	NC 008415	complete mitochondrial genome
		Eumetopias jubatus	NC 004030	complete mitochondrial genome
		Neophoca cinerea	NC 008419	complete mitochondrial genome
		Phocarctos hookeri	NC 008418	complete mitochondrial genome
		Zalophus californianus	NC 008416	complete mitochondrial genome
	Phocidae	Erignathus barbatus	NC 008426	complete mitochondrial genome
		Halichoerus grypus	NC 001602	complete mitochondrial genome
		Hydrurga leptonyx	NC 008425	complete mitochondrial genome
		Leptonychotes weddellii	NC 008424	complete mitochondrial genome
		Lobodon carcinophaga	NC 008423	complete mitochondrial genome
		Mirounga leonina	NC 008422	complete mitochondrial genome
		Monachus schauinslandi	NC 008421	complete mitochondrial genome
		Phoca fasciata	NC 008428	complete mitochondrial genome
		Phoca groenlandica	NC 008429	complete mitochondrial genome
		Phoca largha	NC 008430	complete mitochondrial genome
		Phoca vitulina	NC 001325	complete mitochondrial genome
		Pusa caspica	NC 008431	complete mitochondrial genome
		Pusa hispida	NC 008433	complete mitochondrial genome
		Pusa sibirica	NC 008432	complete mitochondrial genome
	Ursidae	Ailuropoda melanoleuca	EF212882	complete mitochondrial genome
		Arctodus simus	NC 011116	complete mitochondrial genome
		Helarctos malayanus	NC 009968	complete mitochondrial genome
		Melursus ursinus	NC 009970	complete mitochondrial genome
		Tremarctos ornatus	NC 009969	complete mitochondrial genome
		Ursus americanus	NC 003426	complete mitochondrial genome
		Ursus arctos	NC 003427	complete mitochondrial genome
		Ursus maritimus	AF303111	complete mitochondrial genome
		Ursus spelaeus	NC 011112	complete mitochondrial genome
		Ursus thibetanus	NC 009971	complete mitochondrial genome
	Canidae	Canis latrans	DQ480510	complete mitochondrial genome
		Canis lupus	AB499824	complete mitochondrial genome
		Nyctereutes procyonoides	GU256221	complete mitochondrial genome
		Vulpes vulpes	GQ374180	complete mitochondrial genome
	Felidae	Acinonyx jubatus	AY463959	complete mitochondrial genome
		Felis catus	NC 001700	complete mitochondrial genome
		Lynx rufus	NC 014456	complete mitochondrial genome
		Neofelis nebulosa	NC 008450	complete mitochondrial genome
		Panthera pardus	NC 010641	complete mitochondrial genome
		Panthera tigris tigris	JF357967	complete mitochondrial genome
		Prionailurus bengalensis	HM185183	complete mitochondrial genome
		Puma concolor	JN999997	complete mitochondrial genome
		Uncia uncia	NC 010638	complete mitochondrial genome
	Herpestidae	Herpestes javanicus	AY873843	complete mitochondrial genome
Pholidota	Manidae	Manis pentadactyla	NC 016008	complete mitochondrial genome
