# Supplementary material for: Evaluating the Phylogenetic Status of the Extinct Japanese Otter on the Basis of Mitochondrial Genome Analysis
Source: PLoS One. 2016 Mar 3;11(3):e0149341. doi: 10.1371/journal.pone.0149341 (PMC4777564; doi:10.1371/journal.pone.0149341)
Supplement: S5 Table — (XLSX) [file pone.0149341.s015.xlsx]

## Sheet: S6 Table
		EO1						EO2						EO3						EO4						EO5						JO1						JO2
		Length: 16316bp						Length: 16317bp						Length: 16317bp						Length: 16316bp						Length: 16316bp						Length: 16317bp						Length: 16319bp
		Position						Position						Position						Position						Position						Position						Position
gene		From	To	Size (bp)	Start	Stop		From	To	Size (bp)	Start	Stop		From	To	Size (bp)	Start	Stop		From	To	Size (bp)	Start	Stop		From	To	Size (bp)	Start	Stop		From	To	Size (bp)	Start	Stop		From	To	Size (bp)	Start	Stop
tRNA-Phe		1	69	69				1	69	69				1	69	69				1	69	69				1	69	69				1	69	69				1	69	69
SrRNA		70	1033	964				70	1033	964				70	1033	964				70	1033	964				70	1033	964				70	1033	964				70	1033	964
tRNA-Val		1034	1101	68				1034	1101	68				1034	1101	68				1034	1101	68				1034	1101	68				1034	1101	68				1034	1101	68
LrRNA		1100	2669	1570				1100	2669	1570				1100	2669	1570				1100	2669	1570				1100	2669	1570				1100	2669	1570				1100	2669	1570
tRNA-Leu (UUR)		2670	2744	75				2670	2744	75				2670	2744	75				2670	2744	75				2670	2744	75				2670	2744	75				2670	2744	75
ND1		2747	3703	957	ATG	TAA		2747	3703	957	ATG	TAA		2747	3703	957	ATG	TAA		2747	3703	957	ATG	TAA		2747	3703	957	ATG	TAA		2747	3703	957	ATG	TAA		2747	3703	957	ATG	TAA
tRNA-Ile (AUY)		3703	3771	69				3703	3771	69				3703	3771	69				3703	3771	69				3703	3771	69				3703	3771	69				3703	3771	69
tRNA-Gln		3769	3842	74				3769	3842	74				3769	3842	74				3769	3842	74				3769	3842	74				3769	3842	74				3769	3842	74
tRNA-Met		3844	3912	69				3844	3912	69				3844	3912	69				3844	3912	69				3844	3912	69				3844	3912	69				3844	3912	69
ND2		3913	4956	1044	ATC	TAG		3913	4956	1044	ATC	TAG		3913	4956	1044	ATC	TAG		3913	4956	1044	ATC	TAG		3913	4956	1044	ATC	TAG		3913	4956	1044	ATC	TAG		3913	4956	1044	ATC	TAG
tRNA-Trp		4955	5022	68				4955	5022	68				4955	5022	68				4955	5022	68				4955	5022	68				4955	5022	68				4955	5022	68
tRNA-Ala		5032	5100	69				5031	5099	69				5032	5100	69				5032	5100	69				5032	5100	69				5032	5100	69				5032	5100	69
tRNA-Asn		5102	5174	73				5101	5173	73				5102	5174	73				5102	5174	73				5102	5174	73				5102	5174	73				5102	5174	73
rep_origin		5175	5210	36				5174	5209	36				5175	5210	36				5175	5210	36				5175	5210	36				5175	5210	36				5175	5210	36
tRNA-Cys		5208	5274	67				5207	5273	67				5208	5274	67				5208	5274	67				5208	5274	67				5208	5274	67				5208	5274	67
tRNA-Tyr		5275	5342	68				5274	5341	68				5275	5342	68				5275	5342	68				5275	5342	68				5275	5342	68				5275	5342	68
CO1		5344	6888	1545	ATG	TAA		5343	6887	1545	ATG	TAA		5344	6888	1545	ATG	TAA		5344	6888	1545	ATG	TAA		5344	6888	1545	ATG	TAA		5344	6888	1545	ATG	TAA		5344	6888	1545	ATG	TAA
tRNA-Ser (UCN)		6886	6954	69				6885	6953	69				6886	6954	69				6886	6954	69				6886	6954	69				6886	6954	69				6886	6954	69
tRNA-Asp		6961	7027	67				6960	7026	67				6961	7027	67				6961	7027	67				6961	7027	67				6961	7027	67				6961	7027	67
CO2		7028	7711	684	ATG	TAA		7027	7710	696	ATG	TAA		7028	7711	684	ATG	TAA		7028	7711	684	ATG	TAA		7028	7711	684	ATG	TAA		7028	7711	684	ATG	TAA		7028	7711	684	ATG	TAA
tRNA-Lys		7715	7780	66				7714	7779	66				7715	7780	66				7715	7780	66				7715	7780	66				7715	7780	66				7715	7780	66
ATPase8		7782	7982	201	ATG	TAA		7781	7981	201	ATG	TAA		7782	7982	201	ATG	TAA		7782	7982	201	ATG	TAA		7782	7982	201	ATG	TAA		7782	7982	201	ATG	TAA		7782	7982	201	ATG	TAA
ATPase6		7943	8623	681	ATG	TAA		7942	8622	681	ATG	TAA		7943	8623	681	ATG	TAA		7943	8623	681	ATG	TAA		7943	8623	681	ATG	TAA		7943	8623	681	ATG	TAA		7943	8623	681	ATG	TAA
CO3		8623	9406	784	ATG	T--		8622	9405	784	ATG	T--		8623	9406	784	ATG	T--		8623	9406	784	ATG	T--		8623	9406	784	ATG	T--		8623	9406	784	ATG	T--		8623	9406	784	ATG	T--
tRNA-Gly		9407	9476	70				9406	9475	70				9407	9476	70				9407	9476	70				9407	9476	70				9407	9476	70				9407	9476	70
ND3		9477	9824	348	ATA	TAA		9476	9823	348	ATA	TAA		9477	9824	348	ATA	TAA		9477	9824	348	ATA	TAA		9477	9824	348	ATA	TAA		9477	9824	348	ATA	TAA		9477	9824	348	ATA	TAA
tRNA-Arg (CGN)		9825	9892	68				9824	9891	68				9825	9892	68				9825	9892	68				9825	9892	68				9825	9892	68				9825	9892	68
ND4L		9893	10189	297	ATG	TAA		9892	10188	297	ATG	TAA		9893	10189	297	ATG	TAA		9893	10189	297	ATG	TAA		9893	10189	297	ATG	TAA		9893	10189	297	ATG	TAA		9893	10189	297	ATG	TAA
ND4		10183	11560	1378	ATG	T--		10182	11559	1378	ATG	T--		10183	11560	1378	ATG	T--		10183	11560	1378	ATG	T--		10183	11560	1378	ATG	T--		10183	11560	1378	ATG	T--		10183	11560	1378	ATG	T--
tRNA-His		11561	11629	69				11560	11628	69				11561	11629	69				11561	11629	69				11561	11629	69				11561	11629	69				11561	11629	69
tRNA-Ser (AGY)		11630	11691	62				11629	11690	62				11630	11691	62				11630	11691	62				11630	11691	62				11630	11691	62				11630	11691	62
tRNA-Leu (CUN)		11692	11761	70				11691	11760	70				11692	11761	70				11692	11761	70				11692	11761	70				11692	11761	70				11692	11761	70
ND5		11753	13582	1830	ATA	TAA		11752	13581	1830	ATA	TAA		11753	13582	1830	ATA	TAA		11753	13582	1830	ATA	TAA		11753	13582	1830	ATA	TAA		11753	13582	1830	ATA	TAA		11753	13582	1830	ATA	TAA
ND6		13566	14099	534	ATG	TAA		13565	14098	534	ATG	TAA		13566	14099	534	ATG	TAA		13566	14099	534	ATG	TAA		13566	14099	534	ATG	TAA		13566	14099	534	ATG	TAA		13566	14099	534	ATG	TAA
tRNA-Glu		14100	14168	69				14099	14167	69				14100	14168	69				14100	14168	69				14100	14168	69				14100	14168	69				14100	14168	69
Cyt b		14173	15312	1140	ATG	AGA		14172	15311	1140	ATG	AGA		14173	15312	1140	ATG	AGA		14173	15312	1140	ATG	AGA		14173	15312	1140	ATG	AGA		14173	15312	1140	ATG	AGA		14173	15312	1140	ATG	AGA
tRNA-Thr		15313	15380	68				15312	15379	68				15313	15380	68				15313	15380	68				15313	15380	68				15313	15380	68				15313	15380	68
tRNA-Pro		15380	15446	67				15379	15445	67				15380	15446	67				15380	15446	67				15380	15446	67				15380	15446	67				15380	15445	66
Control region		15447	16316	870				15446	16317	872				15447	16317	871				15447	16316	870				15447	16316	870				15447	16317	871				15446	16319	874
