# Supplementary material for: Evaluating the Phylogenetic Status of the Extinct Japanese Otter on the Basis of Mitochondrial Genome Analysis
Source: PLoS One. 2016 Mar 3;11(3):e0149341. doi: 10.1371/journal.pone.0149341 (PMC4777564; doi:10.1371/journal.pone.0149341)
Supplement: S6 Table — a) The number of reads after quality trim by CLC genomic workbench. b) Using otter mtGenome contig. c) Average length of otter mtGenome contig reads. d) Average coverage of otter mtGenome contig. e) Using the consensus sequence of mapping. f) Average length of mapping reads. g) Average coverage of mapping consensus sequence. h) Including tandem repeat length. (XLSX) [file pone.0149341.s016.xlsx]

## Sheet: Sheet1
		De Novo assembly				Mapping
	No. of readsa	Reads usedb	Ave. length of readsc	Ave. Cov.d	Length (bp)	Reads usede	Ave. length of readsf	Ave. Cov.g	Length (bp)h
JO1	6389056	157703	59.79	584.39	16374	172071	60.34	626.82	16536
JO2	6750212	22187	76.22	103.55	16377	23410	76.12	107.45	16539
