# Supplementary material for: Evaluating the Phylogenetic Status of the Extinct Japanese Otter on the Basis of Mitochondrial Genome Analysis
Source: PLoS One. 2016 Mar 3;11(3):e0149341. doi: 10.1371/journal.pone.0149341 (PMC4777564; doi:10.1371/journal.pone.0149341)
Supplement: S7 Table — This table show pairwise distances (genetic distances) that were estimated by the K2P model, pairwise deletion of missing data, and inclusion of all codon positions and substitution types from cytb. (XLSX) [file pone.0149341.s017.xlsx]

## Sheet: Sheet1
		1	2	3	4	5	6	7	8	9	10	11	12	13	14	15	16	17	18
1	Aonyx capensis
2	Hydrictis maculicollis	0.159054
3	Enhydra lutris	0.134963	0.149983
4	Lontra canadensis	0.180877	0.182279	0.176562
5	Lontra felina	0.167461	0.18104	0.180239	0.10985
6	Lontra longicaudis	0.171997	0.178252	0.176262	0.102118	0.0583547
7	Pteronura brasiliensis	0.190177	0.198305	0.169929	0.202337	0.202337	0.193109
8	Lutra lutra	0.125852	0.138827	0.138942	0.164363	0.154928	0.160544	0.178856
9	Lutra lutra_FJ236015	0.123622	0.141115	0.138942	0.160804	0.158445	0.164094	0.177632	0.00884979
10	EO1 (unknown)	0.127978	0.14329	0.145669	0.170209	0.158317	0.166341	0.184862	0.00884254	0.00884254
11	EO2 (China)	0.125741	0.140994	0.141103	0.170209	0.16304	0.16873	0.18239	0.0115259	0.0115259	0.00794599
12	EO3 (Sichuan, China)	0.12697	0.142263	0.144637	0.169147	0.159623	0.165283	0.183783	0.00795773	0.00795773	0.00263679	0.0070616
13	EO4 (China)	0.123622	0.138827	0.141212	0.167947	0.160804	0.164094	0.183783	0.00706726	0.00706726	0.00351862	0.0061735	0.00263853
14	EO5 (Sakhalin, Russia)	0.123622	0.141115	0.138942	0.160804	0.158445	0.164094	0.177632	0.00884979	0	0.00884254	0.0115259	0.00795773	0.00706726
15	JO1 (Kanagawa)	0.12697	0.144567	0.146933	0.173978	0.164363	0.16767	0.183783	0.0115356	0.0115356	0.00795128	0.0106299	0.00706726	0.00617837	0.0115356
16	JO2 (Kochi)	0.13225	0.144196	0.145444	0.16515	0.16515	0.169656	0.192019	0.0278901	0.0242035	0.029721	0.0325117	0.0288161	0.0278901	0.0242035	0.0306731
17	Lutra sumatrana	0.120618	0.14264	0.134746	0.173211	0.161205	0.162121	0.192693	0.0673336	0.0673336	0.0712908	0.0692787	0.0703457	0.0673336	0.0673336	0.0743902	0.0721757
18	Aonyx cinerea	0.116099	0.15862	0.155309	0.177025	0.164918	0.163445	0.202337	0.127756	0.124411	0.124306	0.126531	0.125524	0.122194	0.124411	0.125524	0.12855	0.114801
19	Lutrogale perspicillata	0.112917	0.156391	0.152186	0.177182	0.16506	0.162393	0.19614	0.11243	0.111345	0.106942	0.111253	0.108105	0.10703	0.111345	0.11243	0.117594	0.107301	0.080519
